# Supplementary material for: Alternative Splicing of TAF6: Downstream Transcriptome Impacts and Upstream RNA Splice Control Elements
Source: PLoS One. 2014 Jul 15;9(7):e102399. doi: 10.1371/journal.pone.0102399 (PMC4099370; doi:10.1371/journal.pone.0102399)
Supplement: Table S1 — List of synthetic oligonucleotides used in this study. The names of mutations are given in the left column and the oligonucleotide sequence is listed in the right column. (XLSX) [file pone.0102399.s007.xlsx]

## Sheet: Feuil1
	Mutation name	SEQUENCE 5' --> 3'
	EX2-1(+)	ATG GGC ATC ATT TGA GCC TAG GAG GAG AC
	EX2-1(-)	GTC TCC TCC TAG GCT CAA ATG ATG CCC AT
	EX2-2(+)	GCC CAG ATT CGT TGT TGT GAC TGC CAG C
	EX2-2(-)	GCT GGC AGT CAC AAC AAC GAA TCT GGG C
	EX2-3(+)	AGG AGG AGA CAC TAA CTA GAC TAA CGC ATG AGG
	EX2-3(-)	CCT CAT GCG TTA GTC TAG TTA GTG TCT CCT CCT
	EX2-4(+)	CTG CCA GCT GAC GGA TTG TAG GTC AGC TAC
	EX2-4(-)	GTA GCT GAC CTA CAA TCC GTC AGC TGG CAG
	SF2-(+)	ATAGATATCGCACAGGTGACCCG
	SF2-(-)	CGGGTCACCTGTGCGATATCTAT
	SF2+(+)	ACAGAGGTCGCACAGGTGACCCG
	SF2+(-)	CGGGTCACCTGTGCGACCTCTGT
	A68C(+)	CTA CCG CAT CAC AGA GAT CGC ACA GG
	A68C(+)	CCT GTG CGA TCT CTG TGA TGC GGT AG
	A73G(+)	AAA GAG GTC GCA CAG GTG ACC CGG
	A73G(-)	CCG GGT CAC CTG TGC GAC CTC TTT
	A73C(+)	AAA GAG CTC GCA CAG GTG ACC CGG
	A73C(-)	CCG GGT CAC CTG TGC GAG CTC TTT
	A73T(+)	AAA GAG TTC GCA CAG GTG ACC CGG
	A73T(-)	CCG GGT CAC CTG TGC GAA CTC TTT
	AU(+)	ATC GCA CAG GTG ATA TGG AAA TTC TGT CC
	AU(-)	GGA CAG AAT TTC CAT ATC ACC TGT GCG AT
	CG(+)	CACAGGTGAGCCGGCCCTTCTGTCCAGC
	CG(-)	GCTGGACAGAAGGGCCGGCTCACCTGTG
	C3-91(+)	CAC AGG TGA CCC GGA AAT TCT GTC CAG C
	C3-91(-)	GCT GGA CAG AAT TTC CGG GTC ACC TGT G
	C3-125(+)	CTGTCCAGCTTGCAGACTGTTCAGGGCCCCGTCC
	C3-125(-)	GGACGGGGCCCTGAACAGTATGGAAGCTGGACAG
	C4-175(+)	GTT CTG TCA CCG ATT TCA GGA TGC C
	C4-175(-)	GGC ATC CTG AAA TCG GTG ACA GAA C
	C3-125-C4-132(+)	ATT GGG TCC ATG TCA AAA AGG GAA AAG TCC TTA GG
	C3-125-C4-132(-)	CCT AAG GAC TTT TCC CTT TTT GAC ATG GAC CCA AT
	C123T(+)	CATTGGGTCCATGTTACCCAGGGCCC
	C123T(-)	GGGCCCTGGGTAACATGGACCCAATG
	KOA1(+)	AAGCTTTTTGGGCTGATGTCTGTTCTG
	KOA1(-)	AGGACGGGCCCTGGGTG
	A156G (+)	GAT TTT GGG CTG GTG TCT GTT CTG TCA CC
	A156G (-)	GGT GAC AGA ACA GAC ACC AGC CCA AAA TC
	Dko(+)	GATGCGGTAGCTGGTCTCATCCG
	Dko(-)	CTACGCCATCGACCAGAGTAG
	Pko(+)	AAAGAGATCGCACAGACGACCCG
	Pko(-)	CGGGTCGTCTGTGCGATCTCTTT
	EX3-1(-)	CC CAT GTG CAT GTT GAA GTT CCG ATC CTG GGG
	EX3-2 (+)	GCC TTG AAG TTG TAC GTG TAG GGG AAG CGG
	EX3-2 (-)	CCG CTT CCC CTA CAC GTA CAA CTT CAA GGC
	EX3-3(+)	ATG CAC ATC CCC TTC GCC GAG AAG CTC ACC
	EX3-3( -)	GGT GAG CTT CTC GGC GAA GGG GAT GTG CAT
	Dcons(+)	A ACG GAT GAG GTA AGT TAC CGC ATC AAA GAG ATC GC
	Dcons(-)	GC GAT CTC TTT GAT GCG GTA ACT TAC CTC ATC CGT T
	Pcons(+)	AA GAG ATC GCA CAG GTA AGT CGG CCC TTC TGT CC
	Pcons(-)	GG ACA GAA GGG CCG ACT TAC CTG TGC GAT CTC TT
	ACA (+)	C TGC CAG CTG CTA ACG ACA GAG GTC AGC TAC CGC
	ACA (-)	GCG GTA GCT GAC CTC TGT CGT TAG CAG CTG GCA G
	CUC (+)	C TGC CAG CTG CTA ACG CTC GAG GTC AGC TAC CGC
	CUC (-)	GCG GTA GCT GAC CTC GAG CGT TAG CAG CTG GCA G
	UUG (+)	G CTG CTA ACG CAA GAG GTC AGC TAC CGC TTG AAA GAG ATC GC
	UUG (-)	GC GAT CTC TTT CAA GCG GTA GCT GAC CTC TTG CGT TAG CAG C
	A64T(+)	GAG GTC AGC TAC CGC TTC AAA GAG ATC GCA C
	A64T(-)	G TGC GAT CTC TTT GAA GCG GTA GCT GAC CTC
	C66T(+)	G GTC AGC TAC CGC ATT AAA GAG ATC GCA CAG G
	C66T(-)	C CTG TGC GAT CTC TTT AAT GCG GTA GCT GAC C
	C66A(+)	A ACG GAT GAG GTC AGC TAC CGC ATA AAA GAG ATC GC
	C66A(-)	GC GAT CTC TTT TAT GCG GTA GCT GAC CTC ATC CGT T
	C66G(+)	A ACG GAT GAG GTC AGC TAC CGC ATG AAA GAG ATC GC
	C66G(-)	GC GAT CTC TTT CAT GCG GTA GCT GAC CTC ATC CGT T
	T74(+)	ATC AAA GAG AAA CGA CAG GTG ACC CGG
	T74(-)	CCG GGT CAC CTG TCG TTT CTC TTT GAT
	T75(+)	ATC AAA GAG ATT GCA CAG GTG ACC CGG
	T75(-)	CCG GGT CAC CTG TGC AAT CTC TTT GAT
	T76(+)	ATC AAA GAG ATC CAA CAG GTG ACC CGG
	T76(-)	CCG GGT CAC CTG TTG GAT CTC TTT GAT
	T78(+)	ATC AAA GAG ATC GCT CAG GTG ACC CGG
	T78(-)	CCG GGT CAC CTG AGC GAT CTC TTT GAT
	GC74(+)	ATC AAA GAG GAA CGA CAG GTG ACC CGG
	GC74(-)	CCG GGT CAC CTG TCG TTC CTC TTT GAT
	GC75(+)	ATC AAA GAG GTT GCA CAG GTG ACC CG
	GC75(-)	CCG GGT CAC CTG TGC AAC CTC TTT GAT
	GC76(+)	ATC AAA GAG GTC CAA CAG GTG ACC CG
	GC76(-)	CGG GTC ACC TGT TGG ACC TCT TTG AT
	GC78(+)	ATC AAA GAG GTC GCT CAG GTG ACC C
	GC78(-)	GGG TCA CCT GAG CGA CCT CTT TGA T
	C4-132(+)	TC CAT GTC ACC CAG GGA AAA GTC CTT AGG
	C4-132(-)	CCT AAG GAC TTT TCC CTG GGT GAC ATG GA
	G3-113(+)	CCA GCT CTA CAT TCA TTC CAT GTC ACC C
	G3-113(-)	G GGT GAC ATG GAA TGA ATG TAG AGC TGG
	G3-129(+)	CAT GTC ACC CAC ATC CCC GTC CTT AGG
	G3-129( -)	CCT AAG GAC GGG GAT GTG GGT GAC ATG
	G3-150(+)	C CCC GTC CTT AGG ATT TTC ATC TGA TGT CTG
	G3-150(-)	CAG ACA TCA GAT GAA AAT CCT AAG GAC GGG G
	3'neg(+)	GCT ACC GCA TCC ACA GGT GAC CCG G
	3'neg( - )	CCG GGT CAC CTG TGG ATG CGG TAG C
	5'del (+)	AAC GGA TGA GGT CAG AAA GAG ATC GCA CAG G
	5'del ( - )	CCT GTG CGA TCT CTT TCT GAC CTC ATC CGT T
	3'ko(+)	GCG ACT GCA TCA CAG GTG ACC CGG CCC TTC
	3'ko( - )	ATG CAG TCG CGA TGC GGT AGC TGA CCT CAT CCG
	stop1 (+)	AGC TAC CGC ATC TAA GAG ATC GCA CAG G
	stop1 (-)	CCTGTGCGATCTCTTAGATGCGGTAGCT
	stop2 (+)	AG GTC AGC TAC CGC ATC AAA TAG ATC GCA CAG G
	stop2 (-)	C CTG TGC GAT CTA TTT GAT GCG GTA GCT GAC CT
	stop3 (+)	AT GAG GTC AGC TAG CGC ATC AAA GAG ATC GC
	stop3 (-)	GC GAT CTC TTT GAT GCG CTA GCT GAC CTC AT
	stop4 (+)	A ACG GAT GAG GTC AGC TAC TGA ATC AAA GAG ATC GC
	stop4 (-)	GC GAT CTC TTT GAT TCA GTA GCT GAC CTC ATC CGT T
	T6G-T (+)	CGGATGAGGTCAGCTACCTCATCAAAG
	T6G-T (-)	CTTTGATGAGGTAGCTGACCTCATCCG
